# Supplementary material for: KK-DBP: A Multi-Feature Fusion Method for DNA-Binding Protein Identification Based on Random Forest
Source: Front Genet. 2021 Nov 29;12:811158. doi: 10.3389/fgene.2021.811158 (PMC8667860; doi:10.3389/fgene.2021.811158)
Supplement: Supplementary file 1 [file DataSheet1.ZIP › Supplementary materials/Optimal feature subset.csv]

feature name
pssm_composition125
dpc_pssm101
dpc_pssm291
pssm_composition233
pssm_composition224
dpc_pssm31
dpc_pssm231
aac_pssm17
dpc_pssm91
pssm_composition147
dpc_pssm235
dpc_pssm351
dpc_pssm361
pssm_composition313
pssm_composition223
pssm_composition16
pssm_composition110
pssm_composition49
pssm_composition386
rpssm88
pssm_composition217
pssm_composition289
dpc_pssm105
pssm_composition65
dpc_pssm20
pssm_composition111
pssm_composition301
dpc_pssm121
dpc_pssm153
pssm_composition273
dpc_pssm387
pssm_composition305
dpc_pssm265
pssm_composition143
pssm_composition104
pssm_composition190
rpssm78
pssm_composition127
pssm_composition326
pssm_composition157
pssm_composition158
pssm_composition48
aac_pssm5
dpc_pssm152
pssm_composition295
dpc_pssm185
dpc_pssm249
pssm_composition150
pssm_composition270
pssm_composition302
dpc_pssm177
aac_pssm1
rpssm87
dpc_pssm346
pssm_composition315
pssm_composition226
dpc_pssm81
pssm_composition200
pssm_composition134
pssm_composition165
pssm_composition102
pssm_composition272
rpssm109
pssm_composition44
aac_pssm0
dpc_pssm159
dpc_pssm320
pssm_composition131
dpc_pssm17
pssm_composition235
pssm_composition153
pssm_composition17
pssm_composition137
dpc_pssm151
pssm_composition62
dpc_pssm241
pssm_composition58
pssm_composition291
rpssm62
pssm_composition327
pssm_composition322
pssm_composition366
pssm_composition274
pssm_composition50
pssm_composition160
pssm_composition128
pssm_composition215
pssm_composition52
pssm_composition385
pssm_composition106
pssm_composition222
pssm_composition9
dpc_pssm142
pssm_composition236
pssm_composition169
pssm_composition103
pssm_composition108
dpc_pssm148
pssm_composition8
pssm_composition228
pssm_composition66
pssm_composition26
pssm_composition345
dpc_pssm19
dpc_pssm252
rpssm89
pssm_composition100
aac_pssm14
dpc_pssm345
pssm_composition184
pssm_composition209
pssm_composition203
pssm_composition353
pssm_composition290
pssm_composition64
dpc_pssm326
rpssm98
dpc_pssm176
pssm_composition12
dpc_pssm143
pssm_composition167
aac_pssm13
pssm_composition63
pssm_composition196
pssm_composition356
pssm_composition151
dpc_pssm284
pssm_composition361
pssm_composition264
dpc_pssm295
dpc_pssm221
dpc_pssm397
dpc_pssm236
pssm_composition303
dpc_pssm135
pssm_composition117
pssm_composition51
pssm_composition72
pssm_composition68
pssm_composition189
pssm_composition307
dpc_pssm87
pssm_composition393
pssm_composition114
pssm_composition99
pssm_composition148
dpc_pssm199
dpc_pssm141
dpc_pssm66
dpc_pssm2
pssm_composition139
rpssm63
dpc_pssm90
dpc_pssm16
pssm_composition357
dpc_pssm124
pssm_composition309
pssm_composition368
pssm_composition35
pssm_composition324
pssm_composition367
pssm_composition354
dpc_pssm375
dpc_pssm208
aac_pssm8
rpssm37
pssm_composition373
pssm_composition310
aac_pssm6
dpc_pssm92
aac_pssm3
dpc_pssm382
rpssm54
rpssm86
dpc_pssm373
dpc_pssm202
pssm_composition166
aac_pssm15
pssm_composition133
dpc_pssm261
rpssm76
rpssm61
pssm_composition312
pssm_composition181
dpc_pssm15
dpc_pssm327
rpssm5
rpssm52
pssm_composition296
dpc_pssm336
pssm_composition214
pssm_composition159
pssm_composition333
dpc_pssm22
dpc_pssm3
dpc_pssm174
pssm_composition237
dpc_pssm325
pssm_composition387
pssm_composition213
pssm_composition46
dpc_pssm4
rpssm40
rpssm55
pssm_composition343
pssm_composition358
rpssm32
pssm_composition7
pssm_composition342
rpssm77
dpc_pssm217
pssm_composition180
dpc_pssm393
rpssm34
dpc_pssm299
rpssm53
dpc_pssm374
pssm_composition334
pssm_composition379
pssm_composition294
dpc_pssm224
pssm_composition80
pssm_composition145
dpc_pssm14
dpc_pssm348
rpssm103
rpssm11
dpc_pssm184
dpc_pssm0
rpssm31
pssm_composition141
pssm_composition355
pssm_composition249
pssm_composition232
pssm_composition369
dpc_pssm93
pssm_composition5
rpssm66
dpc_pssm23
dpc_pssm136
pssm_composition27
dpc_pssm149
dpc_pssm18
dpc_pssm26
rpssm67
pssm_composition11
pssm_composition30
rpssm75
pssm_composition152
pssm_composition14
pssm_composition41
dpc_pssm347
dpc_pssm115
pssm_composition126
dpc_pssm206
pssm_composition29
dpc_pssm102
dpc_pssm103
aac_pssm9
pssm_composition138
dpc_pssm21
dpc_pssm28
pssm_composition105
dpc_pssm371
pssm_composition142
dpc_pssm24
dpc_pssm381
